# Supplementary material for: Effectiveness and Safety Profiles of Biological Therapies in Inflammatory Bowel Disease: Real Life Data from an Active Pharmacovigilance Project
Source: Biomedicines. 2022 Dec 18;10(12):3280. doi: 10.3390/biomedicines10123280 (PMC9775949; doi:10.3390/biomedicines10123280)
Supplement: Supplementary file 1 [file biomedicines-10-03280-s001.zip]

Archive with 1 entries (1 files):
- biomedicines-2091301-supplementary.pdf
